# Supplementary material for: Artificial Neural Networks Combined with the Principal Component Analysis for Non-Fluent Speech Recognition
Source: Sensors (Basel). 2022 Jan 1;22(1):321. doi: 10.3390/s22010321 (PMC8749906; doi:10.3390/s22010321)
Supplement: Supplementary file 1 [file sensors-22-00321-s001.zip]

Archive with 1 entries (1 files):
- sensors-1514050-supplementary.pdf
